# Supplementary material for: Structural disorder and distinctive motifs in the C-terminal region of the MADS-domain transcription factors are conserved across diverse taxa
Source: PLoS One. 2025 Aug 22;20(8):e0330098. doi: 10.1371/journal.pone.0330098 (PMC12373214; doi:10.1371/journal.pone.0330098)
Supplement: S4 Table — (XLSX) [file pone.0330098.s004.xlsx]

## Sheet: SUPP T4
Table S4. Arabidopsis MADS-domain proteins, disordered regions and phosphorylation sites.
UniProt	Gene	AlphaFold index	content_count	length	Type	s1	e1	length1	s2	e2	length2	s3	e3	length3	s4	e4	length4	Longest_IDR	Total_IDRs	Number of IDRS with >30 a.a.	Phosphorylation sites	Phosphorylation sites Atena amino region	Phosphorylation sites Atena disordered region	pLLPs
Q9LN16	AGL100				I	1	60	59	114	149	35	160	217	57	NA	NA	NA	59	3	3	23	NA	NA	0.8787
Q4PSE3	AGL101	NA	NA	119	I	NA	NA	NA	103	120	17	101	120	19	NA	NA	NA	19	2	0	12	NA	NA	0.1404
Q9FZF2	AGL102				I	1	13	12	95	132	37	144	184	40	NA	NA	NA	40	3	2	16	NA	NA	0.7838
Q9LSB2	AGL103	NA	NA	386	I	1	17	16	221	386	165	NA	NA	NA	NA	NA	NA	165	1	1	45	NA	NA	0.9859
O80807	AGL23	0.438	99	226	I	1	18	17	83	94	11	159	226	67	NA	NA	NA	67	3	1	17	NA	NA	0.7312
Q9LMM8	AGL28	NA	NA	243	I	69	89	20	NA	NA	NA	163	247	84	NA	NA	NA	84	1	1	19	NA	NA	0.2933
O64703	AGL29	0.355	61	172	I	1	14	13	71	94	23	158	172	14	NA	NA	NA	23	3	0	20	NA	NA	0.6134
Q7X9H2	AGL34	0.655	226	345	I	1	13	12	58	75	17	137	263	126	278	345	67	126	3	1	35	NA	NA	0.4275
Q7XJK6	AGL36	0.5	183	366	I	1	10	9	152	261	109	304	366	62	NA	NA	NA	109	3	2	39	NA	3	0.4032
F4K2U3	AGL39	0.784	240	306	I	1	22	21	89	306	217	NA	NA	NA	NA	NA	NA	217	2	1	46	NA	NA	0.3813
O23222	AGL40	0.54	134	248	I	1	19	18	76	104	28	164	248	84	NA	NA	NA	84	3	1	22	NA	NA	0.2636
Q6DR46	AGL41	0.739	136	184	I	1	17	16	66	184	118	NA	NA	NA	NA	NA	NA	118	2	1	21	NA	NA	0.2424
Q9FL10	AGL43	0.793	257	324	I	1	19	18	80	135	55	142	187	45	191	324	133	133	3	3	39	NA	NA	0.6421
F4J9K3	AGL45	0.473	123	260	I	1	14	13	152	260	108	NA	NA	NA	NA	NA	NA	108	2	1	26	NA	NA	0.6536
F4IIT6	AGL46	0.581	191	329	I	1	14	13	153	329	176	NA	NA	NA	NA	NA	NA	176	3	1	27	NA	NA	0.1717
Q9FM69	AGL47	NA	NA	385	I	NA	NA	NA	149	275	126	NA	NA	NA	NA	NA	NA	126	1	1	35	NA	NA	0.1701
Q9XEF1	AGL48	0.706	262	371	I	1	14	13	77	99	22	147	371	224	NA	NA	NA	224	3	1	30	NA	NA	0.8641
Q9ZUI9	AGL49	0.697	198	284	I	1	20	19	91	105	14	126	284	158	NA	NA	NA	158	3	1	26	NA	NA	0.3547
Q9XIE7	AGL50	0.724	205	283	I	1	19	18	89	106	17	122	283	161	NA	NA	NA	161	3	1	23	NA	NA	0.4689
O81421	AGL51	0.48	94	196	I	1	14	13	105	176	71	NA	NA	NA	NA	NA	NA	71	2	1	29	NA	NA	0.4193
Q9SUT6	AGL52	0.757	249	329	I	1	15	14	71	115	44	133	173	40	185	329	144	144	3	3	38	NA	NA	0.6756
Q7X9N2	AGL53	0.753	216	287	I	1	36	35	98	114	16	128	287	159	NA	NA	NA	159	3	1	44	NA	NA	0.95
Q9S9U2	AGL54	0.658	123	187	I	1	34	33	99	187	88	NA	NA	NA	NA	NA	NA	88	3	2	24	NA	NA	0.2442
Q9C960	AGL55	NA	NA	190	I	NA	NA	NA	140	191	51	NA	NA	NA	NA	NA	NA	51	1	1	21	NA	NA	0.2788
Q9C963	AGL56	0.587	118	201	I	1	18	17	80	104	24	127	201	74	NA	NA	NA	74	3	1	20	NA	NA	0.71
Q9M8W6	AGL57	0.609	126	207	I	1	23	22	82	121	39	123	150	27	173	207	34	39	3	2	16	NA	NA	0.5265
Q9SGP3	AGL58	0.368	68	185	I	1	18	17	84	89	5	116	144	28	171	185	14	28	4	0	17	NA	NA	0.407
Q9C9D4	AGL60	0.656	147	224	I	1	53	52	107	138	31	163	224	61	NA	NA	NA	61	3	1	17	2	NA	0.7674
Q4PSU4	AGL61	0.447	118	264	I	1	8	7	32	73	41	138	158	20	218	264	46	46	4	2	31	NA	NA	0.247
Q9FKK2	AGL62	0.592	177	299	I	1	17	16	80	95	15	128	132	4	165	299	134	134	4	1	24	NA	NA	0.4766
Q9FFV9	AGL73	0.585	204	349	I	1	14	13	144	326	182	337	343	6	NA	NA	NA	182	3	1	38	NA	NA	0.3109
Q9LNG8	AGL74	0.777	251	323	I	1	25	24	98	323	225	NA	NA	NA	NA	NA	NA	225	2	1	53	NA	NA	0.8667
Q9FLL0	AGL75	0.767	253	330	I	1	16	15	84	131	47	142	330	188	NA	NA	NA	188	3	1	41	NA	NA	0.6829
Q9FL19	AGL76	0.829	319	385	I	1	18	17	80	136	56	143	385	242	NA	NA	NA	242	3	2	40	NA	NA	0.6544
Q9FKR2	AGL77	0.73	311	426	I	1	25	24	95	125	30	152	373	221	394	426	32	221	2	2	63	NA	NA	0.8587
Q9FKQ5	AGL78	0.777	265	341	I	1	14	13	73	111	38	130	341	211	NA	NA	NA	211	3	2	38	NA	NA	0.5815
Q9FJK3	AGL80	0.576	185	321	I	1	15	14	152	321	169	NA	NA	NA	NA	NA	NA	169	2	1	29	NA	NA	0.2992
Q9FIX0	AGL81	0.797	283	355	I	1	23	22	91	146	55	154	355	201	NA	NA	NA	201	3	2	51	NA	NA	0.652
Q9FIM0	AGL82	0.704	207	294	I	1	13	12	84	130	46	148	294	146	NA	NA	NA	146	3	2	29	NA	NA	0.2419
Q9FGZ5	AGL83	0.449	128	285	I	1	56	55	184	242	58	273	285	12	NA	NA	NA	58	3	2	37	NA	NA	0.2111
Q7X9H5	AGL84	0.497	166	334	I	1	14	13	147	271	124	289	314	25	NA	NA	NA	124	3	1	31	NA	NA	0.176
Q9ZVL8	AGL85	0.36	58	161	I	1	9	8	63	70	7	96	120	24	148	161	13	24	4	0	17	NA	NA	0.2132
Q9C6V3	AGL86	NA	NA	338	I	1	13	12	NA	NA	NA	150	339	189	236	338	102	102	1	1	37	NA	NA	0.1404
Q7X9H1	AGL87	NA	NA	163	I	NA	NA	NA	119	129	10	NA	NA	NA	NA	NA	NA	NA	0	0	11	NA	NA	0.1882
Q7XJL1	AGL89	0.704	157	223	I	1	35	34	98	216	118	NA	NA	NA	NA	NA	NA	118	2	1	36	NA	NA	0.9602
Q7XJK5	AGL90	0.591	189	320	I	1	13	12	81	87	6	152	320	168	NA	NA	NA	168	3	1	35	NA	NA	0.2266
Q9C836	AGL91	0.449	80	178	I	1	14	13	71	98	27	100	119	19	163	178	15	27	4	0	15	NA	NA	0.5913
Q9C6V4	AGL92	0.685	318	464	I	1	13	12	160	464	304	NA	NA	NA	NA	NA	NA	304	2	1	39	NA	NA	0.699
Q7X9H9	AGL93	0.754	218	289	I	1	35	34	98	118	20	128	289	161	NA	NA	NA	161	3	1	44	NA	NA	0.9773
Q6DR69	AGL95	0.484	121	250	I	1	8	7	142	250	108	NA	NA	NA	NA	NA	NA	108	2	1	19	NA	NA	0.2418
Q9FG20	AGL96	0.496	120	242	I	1	15	14	83	94	11	152	242	90	NA	NA	NA	90	3	1	24	NA	NA	0.4101
Q9C633	AGL97	0.605	161	266	I	1	16	15	122	266	144	NA	NA	NA	NA	NA	NA	144	2	1	27	NA	NA	0.3788
Q9FIW6	AGL98	0.778	256	329	I	1	23	22	98	329	231	NA	NA	NA	NA	NA	NA	231	2	1	46	NA	NA	0.6836
Q9LZ61	AGL99	0.668	215	322	I	1	14	13	122	322	200	NA	NA	NA	NA	NA	NA	200	2	1	36	NA	NA	0.2771
O80805	PHE1	0.448	125	279	I	1	13	12	150	204	54	223	279	56	NA	NA	NA	56	3	2	17	NA	NA	0.3523
Q7XJK8	PHE2	0.424	118	278	I	1	10	9	151	205	54	226	278	52	NA	NA	NA	54	3	2	20	NA	1	0.2539
P17839	AG	0.397	100	252	II	1	28	27	181	252	71	NA	NA	NA	NA	NA	NA	71	2	1	26	2	NA	0.3979
Q9LM46	AGL104	0.549	184	335	II	1	13	12	82	96	14	180	335	155	NA	NA	NA	155	3	1	30	NA	NA	0.9123
Q38837	AGL13	0.418	102	244	II	1	15	14	165	244	79	NA	NA	NA	NA	NA	NA	79	2	1	19	NA	NA	0.2232
Q38847	AGL15	0.44	118	268	II	1	14	13	165	268	103	NA	NA	NA	NA	NA	NA	103	2	1	39	NA	1	0.5089
A2RVQ5	AGL16	0.371	89	240	II	1	13	12	75	92	17	183	240	57	NA	NA	NA	57	3	1	24	NA	NA	0.3979
Q38840	AGL17	0.278	63	227	II	1	13	12	178	227	49	NA	NA	NA	NA	NA	NA	49	2	1	32	NA	NA	0.1871
Q9M2K8	AGL18	0.512	131	256	II	1	14	13	77	104	27	168	256	88	NA	NA	NA	88	3	1	28	NA	1	0.5843
O82743	AGL19	0.416	91	219	II	1	14	13	78	94	16	160	219	59	NA	NA	NA	59	3	1	25	NA	NA	0.3524
Q9SZJ6	AGL21	0.285	65	228	II	1	13	12	178	228	50	NA	NA	NA	NA	NA	NA	50	2	1	23	1	NA	0.2089
O82794	AGL24	0.345	76	220	II	1	15	14	79	93	14	176	220	44	NA	NA	NA	44	3	1	25	NA	NA	0.2889
Q9FIS1	AGL42	0.367	77	210	II	1	13	12	157	210	53	NA	NA	NA	NA	NA	NA	53	2	1	23	NA	NA	0.2685
P29386	AGL6	0.437	110	252	II	1	14	13	85	92	7	165	252	87	NA	NA	NA	87	3	1	17	NA	NA	0.2855
Q1PFC2	AGL66	0.602	200	332	II	1	14	13	78	100	22	116	128	12	184	332	148	148	4	1	30	NA	1	0.7818
F4I8L6	AGL67	0.452	114	252	II	1	15	14	84	95	11	113	132	19	186	252	66	66	4	1	17	NA	NA	0.3369
Q9LT93	AGL71	0.338	70	207	II	1	14	13	154	159	5	161	207	46	NA	NA	NA	46	3	1	22	NA	NA	0.198
Q9FLH5	AGL72	0.336	71	211	II	1	14	13	83	88	5	161	165	4	168	211	43	43	4	1	22	NA	NA	0.1623
Q7X9H6	AGL79	0.502	125	249	II	1	14	13	72	96	24	164	249	85	NA	NA	NA	85	3	1	29	NA	NA	0.8454
Q9SI38	ANR1	0.329	77	234	II	1	13	12	172	234	62	NA	NA	NA	NA	NA	NA	62	2	1	21	NA	NA	0.1969
P35631	AP1	0.414	106	256	II	1	14	13	165	256	91	NA	NA	NA	NA	NA	NA	91	2	1	16	NA	NA	0.4514
P35632	AP3	0.366	85	232	II	1	12	11	160	232	72	NA	NA	NA	NA	NA	NA	72	2	1	23	NA	NA	0.139
Q39081	CAL	0.384	98	255	II	1	13	12	170	176	6	179	255	76	NA	NA	NA	76	3	1	21	NA	NA	0.1411
Q9S7Q7	FLC	0.291	57	196	II	1	14	13	154	196	42	NA	NA	NA	NA	NA	NA	42	2	1	18	NA	NA	0.4584
Q38876	FUL	0.405	98	242	II	1	14	13	164	242	78	NA	NA	NA	NA	NA	NA	78	2	1	21	NA	NA	0.2524
Q9SA07	GOA	0.433	93	215	II	1	15	14	72	98	26	152	156	4	170	215	45	45	4	1	24	NA	NA	0.7683
Q9AT76	MAF1	0.281	55	196	II	1	14	13	156	196	40	NA	NA	NA	NA	NA	NA	40	2	1	28	NA	NA	0.4584
Q9FPN7	MAF2	0.291	57	196	II	1	15	14	158	196	38	NA	NA	NA	NA	NA	NA	38	2	1	21	NA	NA	0.2216
Q9LSR7	MAF3	0.255	50	196	II	1	15	14	162	196	34	NA	NA	NA	NA	NA	NA	34	2	1	17	NA	NA	0.3328
F4KGH9	MAF4	0.293	68	232	II	1	14	13	108	115	7	189	232	43	NA	NA	NA	43	3	1	27	1	NA	0.162
Q683D7	MAF5	0.444	88	198	II	1	15	14	76	94	18	155	198	43	NA	NA	NA	43	3	1	25	NA	2	0.2123
P48007	PI	0.26	54	208	II	1	14	13	169	208	39	NA	NA	NA	NA	NA	NA	39	2	1	10	NA	NA	0.1265
P29382	SEP1	0.47	118	251	II	0	15	14	76	93	17	167	251	84	NA	NA	NA	84	3	1	18	NA	NA	0.3936
P29384	SEP2	0.472	118	250	II	1	15	14	75	93	18	168	250	82	NA	NA	NA	82	3	1	18	NA	NA	0.1929
O22456	SEP3	0.482	121	251	II	1	14	13	71	94	23	169	251	82	NA	NA	NA	82	3	1	20	NA	NA	0.3382
P29383	SEP4	0.403	104	258	II	1	14	13	172	258	86	NA	NA	NA	NA	NA	NA	86	2	1	31	1	NA	0.5892
P29381	SHP1	0.411	102	248	II	1	28	27	93	97	4	182	248	66	NA	NA	NA	66	3	1	35	1	1	0.4018
P29385	SHP2	0.366	90	246	II	1	28	27	187	246	59	NA	NA	NA	NA	NA	NA	59	2	1	29	1	3	0.2729
O64645	SOC1	0.411	88	214	II	1	13	12	78	93	15	158	214	56	NA	NA	NA	86	3	1	30	NA	NA	0.3881
Q38836	STK	0.27	62	230	II	1	13	12	179	230	43	NA	NA	NA	NA	NA	NA	43	2	1	38	NA	NA	0.2179
Q9FVC1	SVP	0.325	78	240	II	1	14	13	80	240	61	NA	NA	NA	NA	NA	NA	61	2	1	24	NA	NA	0.3164
Q8RYD9	TT16	0.298	75	252	II	1	14	13	69	90	10	204	252	48	NA	NA	NA	48	3	1	18	NA	NA	0.264
Q38841	XAL1	0.389	82	211	II	1	13	12	76	103	34	179	211	32	NA	NA	NA	34	3	2	15	NA	NA	0.1715
Q38838	XAL2	0.43	95	221	II	1	13	12	71	96	20	161	221	60	NA	NA	NA	60	3	1	29	NA	NA	0.5977
Q9SGP4	AGL59				I	1	18	17	114	142	28	169	182	13	NA	NA	NA	28	3	0	16	NA	NA	0.2904
Q7XJK9	AGL64				I	1	18	17	78	91	13	118	145	27	179	185	6	27	4	0	20	NA	NA	0.7318
